# Supplementary material for: Eye-tracking technology in identifying visualizers and verbalizers: data on eye-movement differences and detection accuracy
Source: Data Brief. 2019 Aug 29;26:104447. doi: 10.1016/j.dib.2019.104447 (PMC6811880; doi:10.1016/j.dib.2019.104447)
Supplement: Multimedia component 1 [file mmc1.zip]

Archive with 119 entries (110 files):
- Data Data in Brief/
- Data Data in Brief/1 Experiment Materials/
- Data Data in Brief/1 Experiment Materials/Test 1 Definition.pdf
- Data Data in Brief/1 Experiment Materials/Test 2 Choose a piece of news.pdf
- Data Data in Brief/1 Experiment Materials/Test 3 Reading.pdf
- Data Data in Brief/1 Experiment Materials/Test 4 pictures.pdf
- Data Data in Brief/2 Forms- ethics, answer sheet, ILS scoring sheet and ILS questionnaire/
- Data Data in Brief/2 Forms- ethics, answer sheet, ILS scoring sheet and ILS questionnaire/Document 1 Answer Sheet .docx
- Data Data in Brief/2 Forms- ethics, answer sheet, ILS scoring sheet and ILS questionnaire/Document 2 ILS Scoring Sheet.docx
- Data Data in Brief/2 Forms- ethics, answer sheet, ILS scoring sheet and ILS questionnaire/Document 3 ILS questionnaire.docx
- Data Data in Brief/3 raw data txt from Tobbi Eye-tracker/
- Data Data in Brief/3 raw data txt from Tobbi Eye-tracker/defi 2.txt
- Data Data in Brief/3 raw data txt from Tobbi Eye-tracker/definition word pic instruction.txt
- Data Data in Brief/3 raw data txt from Tobbi Eye-tracker/news 2.txt
- Data Data in Brief/3 raw data txt from Tobbi Eye-tracker/news word pic duration.txt
- Data Data in Brief/3 raw data txt from Tobbi Eye-tracker/Pic 12 icedinno fixation count.txt
- Data Data in Brief/3 raw data txt from Tobbi Eye-tracker/Pic 12 icedinno fixation duration.txt
- Data Data in Brief/3 raw data txt from Tobbi Eye-tracker/Pic 12 icedinno visit duration.txt
- Data Data in Brief/3 raw data txt from Tobbi Eye-tracker/pic 2 all.txt
- Data Data in Brief/3 raw data txt from Tobbi Eye-tracker/pic 2.txt
- Data Data in Brief/4 Visual Data- Splited/
- Data Data in Brief/4 Visual Data- Splited/Document 1/
- Data Data in Brief/4 Visual Data- Splited/Document 1/definition rec01.jpg
- Data Data in Brief/4 Visual Data- Splited/Document 1/definition rec02.jpg
- Data Data in Brief/4 Visual Data- Splited/Document 1/definition rec03.jpg
- Data Data in Brief/4 Visual Data- Splited/Document 1/definition rec04.jpg
- Data Data in Brief/4 Visual Data- Splited/Document 1/definition rec05.jpg
- Data Data in Brief/4 Visual Data- Splited/Document 1/definition rec06.jpg
- Data Data in Brief/4 Visual Data- Splited/Document 1/definition rec07.jpg
- Data Data in Brief/4 Visual Data- Splited/Document 1/definition rec08.jpg
- Data Data in Brief/4 Visual Data- Splited/Document 1/definition rec09.jpg
- Data Data in Brief/4 Visual Data- Splited/Document 1/definition rec10.jpg
- Data Data in Brief/4 Visual Data- Splited/Document 1/definition rec11.jpg
- Data Data in Brief/4 Visual Data- Splited/Document 1/definition rec12.jpg
- Data Data in Brief/4 Visual Data- Splited/Document 1/definition rec13.jpg
- Data Data in Brief/4 Visual Data- Splited/Document 1/definition rec14.jpg
- Data Data in Brief/4 Visual Data- Splited/Document 1/definition rec15.jpg
- Data Data in Brief/4 Visual Data- Splited/Document 1/definition rec16.jpg
- Data Data in Brief/4 Visual Data- Splited/Document 1/definition rec17.jpg
- Data Data in Brief/4 Visual Data- Splited/Document 1/definition rec18.jpg
- Data Data in Brief/4 Visual Data- Splited/Document 1/definition rec19.jpg
- Data Data in Brief/4 Visual Data- Splited/Document 1/definition rec20.jpg
- Data Data in Brief/4 Visual Data- Splited/Document 1/definition rec21.jpg
- Data Data in Brief/4 Visual Data- Splited/Document 1/definition rec22.jpg
- Data Data in Brief/4 Visual Data- Splited/Document 1/Thumbs.db
- Data Data in Brief/4 Visual Data- Splited/Document 2/
- Data Data in Brief/4 Visual Data- Splited/Document 2/3 rec pilot.jpg
- Data Data in Brief/4 Visual Data- Splited/Document 2/3 rec01.jpg
- Data Data in Brief/4 Visual Data- Splited/Document 2/3 rec02.jpg
- Data Data in Brief/4 Visual Data- Splited/Document 2/3 rec03.jpg
- Data Data in Brief/4 Visual Data- Splited/Document 2/3 rec04.jpg
- Data Data in Brief/4 Visual Data- Splited/Document 2/3 rec05.jpg
- Data Data in Brief/4 Visual Data- Splited/Document 2/3 rec06.jpg
- Data Data in Brief/4 Visual Data- Splited/Document 2/3 rec07.jpg
- Data Data in Brief/4 Visual Data- Splited/Document 2/3 rec08.jpg
- Data Data in Brief/4 Visual Data- Splited/Document 2/3 rec09.jpg
- Data Data in Brief/4 Visual Data- Splited/Document 2/3 rec10.jpg
- Data Data in Brief/4 Visual Data- Splited/Document 2/3 rec11.jpg
- Data Data in Brief/4 Visual Data- Splited/Document 2/3 rec12.jpg
- Data Data in Brief/4 Visual Data- Splited/Document 2/3 rec13.jpg
- Data Data in Brief/4 Visual Data- Splited/Document 2/3 rec14.jpg
- Data Data in Brief/4 Visual Data- Splited/Document 2/3 rec15.jpg
- Data Data in Brief/4 Visual Data- Splited/Document 2/3 rec16.jpg
- Data Data in Brief/4 Visual Data- Splited/Document 2/3 rec17.jpg
- Data Data in Brief/4 Visual Data- Splited/Document 2/3 rec18.jpg
- Data Data in Brief/4 Visual Data- Splited/Document 2/3 rec19.jpg
- Data Data in Brief/4 Visual Data- Splited/Document 2/3 rec20.jpg
- Data Data in Brief/4 Visual Data- Splited/Document 2/3 rec21.jpg
- Data Data in Brief/4 Visual Data- Splited/Document 2/3 rec22.jpg
- Data Data in Brief/4 Visual Data- Splited/Document 3/
- Data Data in Brief/4 Visual Data- Splited/Document 3/4-2 rec pilot.jpg
- Data Data in Brief/4 Visual Data- Splited/Document 3/4-2 rec02.jpg
- Data Data in Brief/4 Visual Data- Splited/Document 3/4-2 rec03.jpg
- Data Data in Brief/4 Visual Data- Splited/Document 3/4-2 rec04.jpg
- Data Data in Brief/4 Visual Data- Splited/Document 3/4-2 rec05.jpg
- Data Data in Brief/4 Visual Data- Splited/Document 3/4-2 rec06.jpg
- Data Data in Brief/4 Visual Data- Splited/Document 3/4-2 rec07.jpg
- Data Data in Brief/4 Visual Data- Splited/Document 3/4-2 rec08.jpg
- Data Data in Brief/4 Visual Data- Splited/Document 3/4-2 rec09.jpg
- Data Data in Brief/4 Visual Data- Splited/Document 3/4-2 rec1.jpg
- Data Data in Brief/4 Visual Data- Splited/Document 3/4-2 rec10.jpg
- Data Data in Brief/4 Visual Data- Splited/Document 3/4-2 rec11.jpg
- Data Data in Brief/4 Visual Data- Splited/Document 3/4-2 rec12.jpg
- Data Data in Brief/4 Visual Data- Splited/Document 3/4-2 rec13.jpg
- Data Data in Brief/4 Visual Data- Splited/Document 3/4-2 rec14.jpg
- Data Data in Brief/4 Visual Data- Splited/Document 3/4-2 rec15.jpg
- Data Data in Brief/4 Visual Data- Splited/Document 3/4-2 rec16.jpg
- Data Data in Brief/4 Visual Data- Splited/Document 3/4-2 rec17.jpg
- Data Data in Brief/4 Visual Data- Splited/Document 3/4-2 rec18.jpg
- Data Data in Brief/4 Visual Data- Splited/Document 3/4-2 rec19.jpg
- Data Data in Brief/4 Visual Data- Splited/Document 3/4-2 rec20.jpg
- Data Data in Brief/4 Visual Data- Splited/Document 3/4-2 rec21.jpg
- Data Data in Brief/4 Visual Data- Splited/Document 3/4-2 rec22.jpg
- Data Data in Brief/4 Visual Data- Splited/Document 4/
- Data Data in Brief/4 Visual Data- Splited/Document 4/4-1 rec pilot.jpg
- Data Data in Brief/4 Visual Data- Splited/Document 4/4-1 rec01.jpg
- Data Data in Brief/4 Visual Data- Splited/Document 4/4-1 rec02.jpg
- Data Data in Brief/4 Visual Data- Splited/Document 4/4-1 rec03.jpg
- Data Data in Brief/4 Visual Data- Splited/Document 4/4-1 rec04.jpg
- Data Data in Brief/4 Visual Data- Splited/Document 4/4-1 rec05.jpg
- Data Data in Brief/4 Visual Data- Splited/Document 4/4-1 rec06.jpg
- Data Data in Brief/4 Visual Data- Splited/Document 4/4-1 rec07.jpg
- Data Data in Brief/4 Visual Data- Splited/Document 4/4-1 rec08.jpg
- Data Data in Brief/4 Visual Data- Splited/Document 4/4-1 rec09.jpg
- Data Data in Brief/4 Visual Data- Splited/Document 4/4-1 rec10.jpg
- Data Data in Brief/4 Visual Data- Splited/Document 4/4-1 rec11.jpg
- Data Data in Brief/4 Visual Data- Splited/Document 4/4-1 rec12.jpg
- Data Data in Brief/4 Visual Data- Splited/Document 4/4-1 rec13.jpg
- Data Data in Brief/4 Visual Data- Splited/Document 4/4-1 rec14.jpg
- Data Data in Brief/4 Visual Data- Splited/Document 4/4-1 rec15.jpg
- Data Data in Brief/4 Visual Data- Splited/Document 4/4-1 rec16.jpg
- Data Data in Brief/4 Visual Data- Splited/Document 4/4-1 rec17.jpg
- Data Data in Brief/4 Visual Data- Splited/Document 4/4-1 rec18.jpg
- Data Data in Brief/4 Visual Data- Splited/Document 4/4-1 rec19.jpg
- Data Data in Brief/4 Visual Data- Splited/Document 4/4-1 rec20.jpg
- Data Data in Brief/4 Visual Data- Splited/Document 4/4-1 rec21.jpg
- Data Data in Brief/4 Visual Data- Splited/Document 4/4-1 rec22.jpg
- Data Data in Brief/5 Original Data.xlsx
- Data Data in Brief/6 Arranged Data VisualVerbal.xlsx
