# Supplementary material for: Eye-tracking technology in identifying visualizers and verbalizers: data on eye-movement differences and detection accuracy
Source: Data Brief. 2019 Aug 29;26:104447. doi: 10.1016/j.dib.2019.104447 (PMC6811880; doi:10.1016/j.dib.2019.104447)
Supplement: Multimedia component 1 [file mmc1.zip › Data Data in Brief/3 raw data txt from Tobbi Eye-tracker/defi 2.txt]

	Fixation Duration_Test 2 Definition_Page_1.png_definition instruction_N	Fixation Duration_Test 2 Definition_Page_1.png_definition instruction_Mean	Fixation Duration_Test 2 Definition_Page_1.png_definition instruction_Sum	Fixation Duration_Test 2 Definition_Page_1.png_defi-pic_N	Fixation Duration_Test 2 Definition_Page_1.png_defi-pic_Mean	Fixation Duration_Test 2 Definition_Page_1.png_defi-pic_Sum	Fixation Duration_Test 2 Definition_Page_1.png_defi-textual_N	Fixation Duration_Test 2 Definition_Page_1.png_defi-textual_Mean	Fixation Duration_Test 2 Definition_Page_1.png_defi-textual_Sum
Rec 23	23	0.44	10.08	8	0.28	2.27	3	0.28	0.85
Rec 24	21	0.30	6.25	12	0.19	2.33	145	0.38	55.61
Rec 25	3	0.06	0.18	3	0.36	1.08	70	0.41	28.43
Rec 27	2	0.55	1.10	2	0.32	0.63	11	0.28	3.05
Rec 28	6	0.13	0.75	7	0.44	3.11	66	0.34	22.39
Rec 29	4	0.33	1.31	10	0.42	4.22	28	0.24	6.78
Rec 30	3	0.26	0.77	37	0.22	8.02	93	0.25	23.03
Rec 31	6	0.21	1.23	2	0.21	0.42	74	0.26	19.54
All Recordings	68	0.32	21.67	81	0.27	22.09	490	0.33	159.68
