# Supplementary material for: Eye-tracking technology in identifying visualizers and verbalizers: data on eye-movement differences and detection accuracy
Source: Data Brief. 2019 Aug 29;26:104447. doi: 10.1016/j.dib.2019.104447 (PMC6811880; doi:10.1016/j.dib.2019.104447)
Supplement: Multimedia component 1 [file mmc1.zip › Data Data in Brief/3 raw data txt from Tobbi Eye-tracker/definition word pic instruction.txt]

	Fixation Duration_Test 2 Definition_Page_1.png_definition instruction_N	Fixation Duration_Test 2 Definition_Page_1.png_definition instruction_Mean	Fixation Duration_Test 2 Definition_Page_1.png_definition instruction_Sum	Fixation Duration_Test 2 Definition_Page_1.png_defi-pic_N	Fixation Duration_Test 2 Definition_Page_1.png_defi-pic_Mean	Fixation Duration_Test 2 Definition_Page_1.png_defi-pic_Sum	Fixation Duration_Test 2 Definition_Page_1.png_defi-textual_N	Fixation Duration_Test 2 Definition_Page_1.png_defi-textual_Mean	Fixation Duration_Test 2 Definition_Page_1.png_defi-textual_Sum
Rec 10	5	0.36	1.79	9	0.16	1.47	33	0.33	10.77
Rec 11	10	0.23	2.29	4	0.25	1.00	49	0.33	16.27
Rec 12	7	0.18	1.28	5	0.16	0.82	69	0.29	20.02
Rec 13	11	0.34	3.76	3	0.24	0.73	52	0.42	21.66
Rec 14	10	0.25	2.54	4	0.36	1.45	56	0.30	16.64
Rec 15	1	0.17	0.17	16	0.21	3.44	64	0.24	15.59
Rec 16	2	0.23	0.46	10	0.20	1.97	117	0.28	33.09
Rec 17	18	0.22	3.91	9	0.17	1.56	77	0.17	12.87
Rec 18	17	0.22	3.81	7	0.27	1.87	90	0.26	22.96
Rec 19	22	0.31	6.84	5	0.23	1.13	92	0.43	39.42
Rec 20	3	0.34	1.02	13	0.25	3.29	50	0.30	14.89
Rec 21	15	0.27	4.03	10	0.27	2.70	38	0.27	10.27
Rec 22	-	-	-	34	0.35	11.80	58	0.37	21.33
Rec 01	1	0.45	0.45	17	0.21	3.62	65	0.39	25.54
Rec 02	7	0.28	1.95	27	0.25	6.75	46	0.23	10.42
Rec 03	22	0.22	4.75	17	0.21	3.54	122	0.32	38.77
Rec 04	12	0.26	3.10	10	0.18	1.77	66	0.30	19.59
Rec 05	5	0.22	1.12	7	0.33	2.29	65	0.25	16.37
Rec 06	1	0.19	0.19	11	0.22	2.38	44	0.23	10.15
Rec 07	6	0.25	1.49	23	0.30	6.87	99	0.27	26.83
Rec 08	5	0.08	0.42	10	0.19	1.93	64	0.27	17.55
Rec 09	4	0.21	0.84	16	0.19	2.99	83	0.31	25.41
All Recordings	184	0.25	46.20	267	0.24	65.36	1499	0.30	446.41
