# Supplementary material for: Eye-tracking technology in identifying visualizers and verbalizers: data on eye-movement differences and detection accuracy
Source: Data Brief. 2019 Aug 29;26:104447. doi: 10.1016/j.dib.2019.104447 (PMC6811880; doi:10.1016/j.dib.2019.104447)
Supplement: Multimedia component 1 [file mmc1.zip › Data Data in Brief/3 raw data txt from Tobbi Eye-tracker/news 2.txt]

	Fixation Duration_Test 3 Choose a piece of news_Page_1.png_news pic 1_N	Fixation Duration_Test 3 Choose a piece of news_Page_1.png_news pic 1_Mean	Fixation Duration_Test 3 Choose a piece of news_Page_1.png_news pic 1_Sum	Fixation Duration_Test 3 Choose a piece of news_Page_1.png_news pic 2_N	Fixation Duration_Test 3 Choose a piece of news_Page_1.png_news pic 2_Mean	Fixation Duration_Test 3 Choose a piece of news_Page_1.png_news pic 2_Sum	Fixation Duration_Test 3 Choose a piece of news_Page_1.png_news verbal 1_N	Fixation Duration_Test 3 Choose a piece of news_Page_1.png_news verbal 1_Mean	Fixation Duration_Test 3 Choose a piece of news_Page_1.png_news verbal 1_Sum	Fixation Duration_Test 3 Choose a piece of news_Page_1.png_news verbal 2_N	Fixation Duration_Test 3 Choose a piece of news_Page_1.png_news verbal 2_Mean	Fixation Duration_Test 3 Choose a piece of news_Page_1.png_news verbal 2_Sum
Rec 23	-	-	-	-	-	-	-	-	-	-	-	-
Rec 24	13	0.28	3.60	45	0.40	17.90	38	0.37	14.10	42	0.41	17.13
Rec 25	1	0.45	0.45	24	0.48	11.56	4	0.16	0.63	5	0.19	0.95
Rec 27	3	0.30	0.91	21	0.29	6.18	12	0.20	2.35	5	0.16	0.81
Rec 28	17	0.33	5.60	34	0.39	13.17	9	0.38	3.44	4	0.11	0.44
Rec 29	11	0.06	0.69	8	0.13	1.07	21	0.15	3.16	1	0.48	0.48
Rec 30	14	0.35	4.95	7	0.45	3.17	15	0.40	6.05	8	0.15	1.19
Rec 31	9	0.15	1.32	31	0.22	6.83	43	0.17	7.51	6	0.10	0.62
All Recordings	68	0.26	17.50	170	0.35	59.87	142	0.26	37.25	71	0.30	21.62
