# Supplementary material for: Eye-tracking technology in identifying visualizers and verbalizers: data on eye-movement differences and detection accuracy
Source: Data Brief. 2019 Aug 29;26:104447. doi: 10.1016/j.dib.2019.104447 (PMC6811880; doi:10.1016/j.dib.2019.104447)
Supplement: Multimedia component 1 [file mmc1.zip › Data Data in Brief/3 raw data txt from Tobbi Eye-tracker/news word pic duration.txt]

	Fixation Duration_Test 3 Choose a piece of news_Page_1.png_news pic 1_N	Fixation Duration_Test 3 Choose a piece of news_Page_1.png_news pic 1_Mean	Fixation Duration_Test 3 Choose a piece of news_Page_1.png_news pic 1_Sum	Fixation Duration_Test 3 Choose a piece of news_Page_1.png_news pic 2_N	Fixation Duration_Test 3 Choose a piece of news_Page_1.png_news pic 2_Mean	Fixation Duration_Test 3 Choose a piece of news_Page_1.png_news pic 2_Sum	Fixation Duration_Test 3 Choose a piece of news_Page_1.png_news verbal 1_N	Fixation Duration_Test 3 Choose a piece of news_Page_1.png_news verbal 1_Mean	Fixation Duration_Test 3 Choose a piece of news_Page_1.png_news verbal 1_Sum	Fixation Duration_Test 3 Choose a piece of news_Page_1.png_news verbal 2_N	Fixation Duration_Test 3 Choose a piece of news_Page_1.png_news verbal 2_Mean	Fixation Duration_Test 3 Choose a piece of news_Page_1.png_news verbal 2_Sum
Rec 10	5	0.38	1.92	26	0.36	9.37	10	0.33	3.32	6	0.16	0.96
Rec 11	10	0.20	2.03	62	0.35	21.99	57	0.26	14.73	39	0.31	12.25
Rec 12	8	0.53	4.22	33	0.30	9.98	43	0.29	12.64	48	0.28	13.43
Rec 13	20	0.25	4.91	43	0.27	11.71	46	0.27	12.19	19	0.42	7.89
Rec 14	3	0.20	0.61	10	0.21	2.12	26	0.37	9.69	18	0.24	4.35
Rec 15	8	0.23	1.84	25	0.24	5.99	11	0.26	2.86	31	0.29	9.13
Rec 16	-	-	-	21	0.28	5.87	24	0.37	8.93	56	0.37	20.69
Rec 17	1	0.14	0.14	24	0.29	6.90	36	0.39	14.20	59	0.28	16.66
Rec 18	11	0.26	2.88	10	0.30	3.03	14	0.37	5.23	5	0.27	1.34
Rec 19	19	0.28	5.24	35	0.46	16.02	48	0.45	21.67	58	0.48	27.75
Rec 20	10	0.26	2.57	31	0.27	8.50	10	0.31	3.10	19	0.31	5.88
Rec 21	11	0.18	1.96	38	0.34	12.75	21	0.30	6.25	3	0.33	0.98
Rec 22	1	0.34	0.34	55	0.33	18.14	6	0.40	2.41	8	0.23	1.87
Rec 01	8	0.26	2.12	23	0.28	6.54	18	0.37	6.75	17	0.46	7.79
Rec 02	8	0.21	1.70	23	0.29	6.69	44	0.27	11.96	22	0.34	7.44
Rec 03	6	0.27	1.61	10	0.32	3.19	38	0.35	13.30	27	0.29	7.75
Rec 04	27	0.23	6.14	33	0.32	10.63	22	0.36	7.84	-	-	-
Rec 05	3	0.14	0.42	48	0.27	13.19	18	0.34	6.14	26	0.35	8.98
Rec 06	22	0.23	5.15	18	0.22	3.90	58	0.24	14.05	20	0.27	5.36
Rec 07	2	0.21	0.42	54	0.26	14.03	25	0.25	6.32	57	0.29	16.80
Rec 08	3	0.19	0.57	34	0.32	10.83	14	0.33	4.68	6	0.50	2.99
Rec 09	8	0.30	2.43	38	0.32	12.35	40	0.31	12.57	28	0.34	9.47
All Recordings	194	0.25	49.21	694	0.31	213.71	629	0.32	200.83	572	0.33	189.75
