# Supplementary material for: Eye-tracking technology in identifying visualizers and verbalizers: data on eye-movement differences and detection accuracy
Source: Data Brief. 2019 Aug 29;26:104447. doi: 10.1016/j.dib.2019.104447 (PMC6811880; doi:10.1016/j.dib.2019.104447)
Supplement: Multimedia component 1 [file mmc1.zip › Data Data in Brief/3 raw data txt from Tobbi Eye-tracker/Pic 12 icedinno fixation count.txt]

	Fixation Count_Test 4 Pictures_Page_4.png_iceberg pic_N	Fixation Count_Test 4 Pictures_Page_4.png_iceberg pic_Mean	Fixation Count_Test 4 Pictures_Page_4.png_iceberg pic_Sum	Fixation Count_Test 4 Pictures_Page_4.png_iceberg word_N	Fixation Count_Test 4 Pictures_Page_4.png_iceberg word_Mean	Fixation Count_Test 4 Pictures_Page_4.png_iceberg word_Sum	Fixation Count_Test 4 Pictures_Page_7.png_Dinasour pic_N	Fixation Count_Test 4 Pictures_Page_7.png_Dinasour pic_Mean	Fixation Count_Test 4 Pictures_Page_7.png_Dinasour pic_Sum	Fixation Count_Test 4 Pictures_Page_7.png_Dinasour word_N	Fixation Count_Test 4 Pictures_Page_7.png_Dinasour word_Mean	Fixation Count_Test 4 Pictures_Page_7.png_Dinasour word_Sum
Rec 10	1	11.00	11.00	1	7.00	7.00	1	14.00	14.00	1	5.00	5.00
Rec 11	1	28.00	28.00	1	12.00	12.00	1	24.00	24.00	1	9.00	9.00
Rec 12	1	8.00	8.00	1	4.00	4.00	1	9.00	9.00	1	2.00	2.00
Rec 13	1	43.00	43.00	1	29.00	29.00	1	21.00	21.00	1	8.00	8.00
Rec 14	1	7.00	7.00	-	-	-	1	6.00	6.00	1	1.00	1.00
Rec 15	1	22.00	22.00	1	20.00	20.00	1	14.00	14.00	1	8.00	8.00
Rec 16	1	42.00	42.00	1	8.00	8.00	1	18.00	18.00	1	8.00	8.00
Rec 17	1	23.00	23.00	1	22.00	22.00	1	25.00	25.00	1	9.00	9.00
Rec 18	1	3.00	3.00	-	-	-	1	4.00	4.00	1	5.00	5.00
Rec 19	1	27.00	27.00	1	5.00	5.00	1	20.00	20.00	1	9.00	9.00
Rec 20	1	5.00	5.00	1	7.00	7.00	1	15.00	15.00	1	2.00	2.00
Rec 21	1	10.00	10.00	1	2.00	2.00	1	16.00	16.00	1	3.00	3.00
Rec 22	1	27.00	27.00	1	6.00	6.00	1	8.00	8.00	1	4.00	4.00
Rec 01	1	12.00	12.00	1	20.00	20.00	1	15.00	15.00	1	6.00	6.00
Rec 02	1	8.00	8.00	1	12.00	12.00	1	17.00	17.00	1	8.00	8.00
Rec 03	1	14.00	14.00	1	5.00	5.00	1	24.00	24.00	1	12.00	12.00
Rec 04	1	8.00	8.00	1	15.00	15.00	1	9.00	9.00	1	1.00	1.00
Rec 05	1	12.00	12.00	1	5.00	5.00	1	38.00	38.00	1	12.00	12.00
Rec 06	1	21.00	21.00	1	17.00	17.00	1	38.00	38.00	1	7.00	7.00
Rec 07	1	33.00	33.00	1	22.00	22.00	1	24.00	24.00	1	13.00	13.00
Rec 08	1	19.00	19.00	1	11.00	11.00	1	13.00	13.00	1	3.00	3.00
Rec 09	1	26.00	26.00	1	16.00	16.00	1	22.00	22.00	1	4.00	4.00
All Recordings	22	18.59	409.00	20	12.25	245.00	22	17.91	394.00	22	6.32	139.00
