# Supplementary material for: Eye-tracking technology in identifying visualizers and verbalizers: data on eye-movement differences and detection accuracy
Source: Data Brief. 2019 Aug 29;26:104447. doi: 10.1016/j.dib.2019.104447 (PMC6811880; doi:10.1016/j.dib.2019.104447)
Supplement: Multimedia component 1 [file mmc1.zip › Data Data in Brief/3 raw data txt from Tobbi Eye-tracker/Pic 12 icedinno fixation duration.txt]

	Fixation Duration_Test 4 Pictures_Page_4.png_iceberg pic_N	Fixation Duration_Test 4 Pictures_Page_4.png_iceberg pic_Mean	Fixation Duration_Test 4 Pictures_Page_4.png_iceberg pic_Sum	Fixation Duration_Test 4 Pictures_Page_4.png_iceberg word_N	Fixation Duration_Test 4 Pictures_Page_4.png_iceberg word_Mean	Fixation Duration_Test 4 Pictures_Page_4.png_iceberg word_Sum	Fixation Duration_Test 4 Pictures_Page_7.png_Dinasour pic_N	Fixation Duration_Test 4 Pictures_Page_7.png_Dinasour pic_Mean	Fixation Duration_Test 4 Pictures_Page_7.png_Dinasour pic_Sum	Fixation Duration_Test 4 Pictures_Page_7.png_Dinasour word_N	Fixation Duration_Test 4 Pictures_Page_7.png_Dinasour word_Mean	Fixation Duration_Test 4 Pictures_Page_7.png_Dinasour word_Sum
Rec 10	11	0.44	4.85	7	0.49	3.41	14	0.28	3.96	5	0.32	1.59
Rec 11	28	0.38	10.71	12	0.26	3.16	24	0.28	6.66	9	0.28	2.56
Rec 12	8	0.39	3.10	4	0.20	0.81	9	0.33	2.98	2	0.10	0.19
Rec 13	43	0.26	11.04	29	0.30	8.70	21	0.35	7.36	8	0.35	2.76
Rec 14	7	0.17	1.22	-	-	-	6	0.32	1.92	1	0.05	0.05
Rec 15	22	0.30	6.71	20	0.26	5.27	14	0.20	2.85	8	0.34	2.71
Rec 16	42	0.30	12.39	8	0.24	1.88	18	0.43	7.82	8	0.26	2.11
Rec 17	23	0.30	6.80	22	0.36	7.81	25	0.26	6.45	9	0.39	3.50
Rec 18	3	0.23	0.70	-	-	-	4	0.28	1.12	5	0.23	1.17
Rec 19	27	0.35	9.54	5	0.36	1.81	20	0.40	7.97	9	0.34	3.04
Rec 20	5	0.21	1.06	7	0.27	1.92	15	0.25	3.68	2	0.37	0.75
Rec 21	10	0.34	3.41	2	0.23	0.47	16	0.34	5.49	3	0.31	0.92
Rec 22	27	0.17	4.71	6	0.15	0.91	8	0.42	3.39	4	0.29	1.14
Rec 01	12	0.29	3.44	20	0.37	7.49	15	0.25	3.69	6	0.49	2.93
Rec 02	8	0.22	1.78	12	0.43	5.15	17	0.31	5.29	8	0.32	2.54
Rec 03	14	0.18	2.58	5	0.33	1.67	24	0.27	6.45	12	0.21	2.51
Rec 04	8	0.26	2.05	15	0.58	8.70	9	0.53	4.81	1	0.32	0.32
Rec 05	12	0.28	3.32	5	0.25	1.27	38	0.25	9.67	12	0.25	3.02
Rec 06	21	0.21	4.31	17	0.22	3.71	38	0.16	5.92	7	0.19	1.32
Rec 07	33	0.26	8.66	22	0.28	6.09	24	0.27	6.51	13	0.26	3.34
Rec 08	19	0.27	5.04	11	0.27	2.97	13	0.32	4.21	3	0.27	0.82
Rec 09	26	0.28	7.28	16	0.52	8.25	22	0.31	6.74	4	0.36	1.45
All Recordings	409	0.28	114.70	245	0.33	81.43	394	0.29	114.94	139	0.29	40.75
