# Supplementary material for: Eye-tracking technology in identifying visualizers and verbalizers: data on eye-movement differences and detection accuracy
Source: Data Brief. 2019 Aug 29;26:104447. doi: 10.1016/j.dib.2019.104447 (PMC6811880; doi:10.1016/j.dib.2019.104447)
Supplement: Multimedia component 1 [file mmc1.zip › Data Data in Brief/3 raw data txt from Tobbi Eye-tracker/Pic 12 icedinno visit duration.txt]

	Visit Duration_Test 4 Pictures_Page_4.png_iceberg pic_N	Visit Duration_Test 4 Pictures_Page_4.png_iceberg pic_Mean	Visit Duration_Test 4 Pictures_Page_4.png_iceberg pic_Sum	Visit Duration_Test 4 Pictures_Page_4.png_iceberg word_N	Visit Duration_Test 4 Pictures_Page_4.png_iceberg word_Mean	Visit Duration_Test 4 Pictures_Page_4.png_iceberg word_Sum	Visit Duration_Test 4 Pictures_Page_7.png_Dinasour pic_N	Visit Duration_Test 4 Pictures_Page_7.png_Dinasour pic_Mean	Visit Duration_Test 4 Pictures_Page_7.png_Dinasour pic_Sum	Visit Duration_Test 4 Pictures_Page_7.png_Dinasour word_N	Visit Duration_Test 4 Pictures_Page_7.png_Dinasour word_Mean	Visit Duration_Test 4 Pictures_Page_7.png_Dinasour word_Sum
Rec 10	5	0.97	4.85	4	0.85	3.41	6	0.66	3.96	4	0.40	1.59
Rec 11	5	2.34	11.71	5	0.63	3.16	14	0.51	7.13	7	0.37	2.56
Rec 12	4	0.81	3.22	3	0.27	0.81	3	0.99	2.98	2	0.10	0.19
Rec 13	17	0.69	11.75	18	0.56	10.06	10	0.74	7.36	7	0.39	2.76
Rec 14	1	2.55	2.55	-	-	-	2	1.01	2.02	1	0.05	0.05
Rec 15	11	0.61	6.71	11	0.48	5.27	3	1.24	3.71	6	0.45	2.71
Rec 16	6	2.72	16.29	5	0.38	1.88	11	0.74	8.10	5	0.42	2.11
Rec 17	13	0.52	6.80	11	0.71	7.81	14	0.46	6.45	6	0.58	3.50
Rec 18	1	0.70	0.70	-	-	-	3	0.37	1.12	5	0.23	1.17
Rec 19	8	1.50	11.97	5	0.36	1.81	7	1.14	7.97	4	1.67	6.70
Rec 20	2	0.53	1.06	2	1.52	3.04	5	1.08	5.40	2	0.37	0.75
Rec 21	3	1.22	3.65	2	0.23	0.47	6	0.96	5.75	2	0.46	0.92
Rec 22	9	0.57	5.10	6	0.15	0.91	5	0.68	3.39	4	0.29	1.14
Rec 01	7	0.49	3.44	7	1.07	7.49	6	0.64	3.86	5	0.59	2.93
Rec 02	4	0.44	1.78	4	1.32	5.28	9	0.60	5.40	6	0.42	2.54
Rec 03	6	0.43	2.58	4	0.42	1.67	11	0.60	6.57	10	0.25	2.51
Rec 04	6	0.34	2.05	5	1.79	8.93	4	1.20	4.81	1	0.32	0.32
Rec 05	7	0.49	3.44	5	0.25	1.27	18	0.55	9.92	10	0.30	3.02
Rec 06	7	0.70	4.90	6	0.62	3.71	9	0.66	5.92	3	0.44	1.32
Rec 07	12	0.82	9.90	10	0.62	6.22	13	0.51	6.64	9	0.38	3.46
Rec 08	9	0.63	5.70	7	0.51	3.57	4	1.48	5.93	2	0.41	0.82
Rec 09	10	0.75	7.54	12	0.69	8.25	7	0.96	6.74	4	0.36	1.45
All Recordings	153	0.83	127.69	132	0.64	84.99	170	0.71	121.14	105	0.42	44.52
