# Supplementary material for: Eye-tracking technology in identifying visualizers and verbalizers: data on eye-movement differences and detection accuracy
Source: Data Brief. 2019 Aug 29;26:104447. doi: 10.1016/j.dib.2019.104447 (PMC6811880; doi:10.1016/j.dib.2019.104447)
Supplement: Multimedia component 1 [file mmc1.zip › Data Data in Brief/3 raw data txt from Tobbi Eye-tracker/pic 2 all.txt]

	Fixation Duration_Test 4 Pictures_Page_4.png_pic 2_N	Fixation Duration_Test 4 Pictures_Page_4.png_pic 2_Mean	Fixation Duration_Test 4 Pictures_Page_4.png_pic 2_Sum	Fixation Duration_Test 4 Pictures_Page_4.png_pic1_N	Fixation Duration_Test 4 Pictures_Page_4.png_pic1_Mean	Fixation Duration_Test 4 Pictures_Page_4.png_pic1_Sum	Fixation Duration_Test 4 Pictures_Page_4.png_word all_N	Fixation Duration_Test 4 Pictures_Page_4.png_word all_Mean	Fixation Duration_Test 4 Pictures_Page_4.png_word all_Sum	Fixation Duration_Test 4 Pictures_Page_4.png_word success_N	Fixation Duration_Test 4 Pictures_Page_4.png_word success_Mean	Fixation Duration_Test 4 Pictures_Page_4.png_word success_Sum	Fixation Duration_Test 4 Pictures_Page_7.png_Dinasour pic_N	Fixation Duration_Test 4 Pictures_Page_7.png_Dinasour pic_Mean	Fixation Duration_Test 4 Pictures_Page_7.png_Dinasour pic_Sum	Fixation Duration_Test 4 Pictures_Page_7.png_Dinasour word_N	Fixation Duration_Test 4 Pictures_Page_7.png_Dinasour word_Mean	Fixation Duration_Test 4 Pictures_Page_7.png_Dinasour word_Sum
pilot	1	0.30	0.30	9	0.23	2.07	4	0.22	0.87	1	0.17	0.17	13	0.21	2.77	7	0.19	1.36
Rec 10	1	0.13	0.13	8	0.52	4.18	7	0.49	3.41	-	-	-	14	0.28	3.96	5	0.32	1.59
Rec 11	4	0.28	1.11	17	0.42	7.21	12	0.26	3.16	7	0.33	2.34	24	0.28	6.66	9	0.28	2.56
Rec 12	-	-	-	6	0.36	2.17	4	0.20	0.81	2	0.47	0.93	9	0.33	2.98	2	0.10	0.19
Rec 13	15	0.31	4.62	27	0.23	6.14	29	0.30	8.70	1	0.26	0.26	21	0.35	7.36	8	0.35	2.76
Rec 14	-	-	-	6	0.16	0.96	-	-	-	-	-	-	6	0.32	1.92	1	0.05	0.05
Rec 15	4	0.16	0.66	14	0.39	5.48	20	0.26	5.27	2	0.07	0.13	14	0.20	2.85	8	0.34	2.71
Rec 16	3	0.27	0.82	25	0.33	8.35	8	0.24	1.88	9	0.26	2.34	18	0.43	7.82	8	0.26	2.11
Rec 17	8	0.25	1.97	12	0.34	4.08	22	0.36	7.81	-	-	-	25	0.26	6.45	9	0.39	3.50
Rec 18	2	0.21	0.42	1	0.27	0.27	-	-	-	-	-	-	4	0.28	1.12	5	0.23	1.17
Rec 19	3	0.36	1.07	19	0.33	6.29	5	0.36	1.81	5	0.43	2.17	20	0.40	7.97	9	0.34	3.04
Rec 20	-	-	-	4	0.21	0.85	7	0.27	1.92	-	-	-	15	0.25	3.68	2	0.37	0.75
Rec 21	-	-	-	9	0.37	3.32	2	0.23	0.47	-	-	-	16	0.34	5.49	3	0.31	0.92
Rec 22	-	-	-	24	0.17	4.19	6	0.15	0.91	2	0.12	0.23	8	0.42	3.39	4	0.29	1.14
Rec 01	3	0.39	1.17	8	0.28	2.20	20	0.37	7.49	2	0.33	0.67	15	0.25	3.69	6	0.49	2.93
Rec 02	-	-	-	5	0.23	1.16	12	0.43	5.15	1	0.27	0.27	17	0.31	5.29	8	0.32	2.54
Rec 03	3	0.18	0.54	8	0.22	1.72	5	0.33	1.67	-	-	-	24	0.27	6.45	12	0.21	2.51
Rec 04	3	0.26	0.77	5	0.26	1.28	15	0.58	8.70	-	-	-	9	0.53	4.81	1	0.32	0.32
Rec 05	1	0.20	0.20	8	0.26	2.06	5	0.25	1.27	3	0.36	1.07	38	0.25	9.67	12	0.25	3.02
Rec 06	2	0.31	0.62	17	0.21	3.51	17	0.22	3.71	2	0.25	0.50	38	0.16	5.92	7	0.19	1.32
Rec 07	8	0.19	1.51	24	0.28	6.63	22	0.28	6.09	2	0.31	0.62	24	0.27	6.51	13	0.26	3.34
Rec 08	2	0.20	0.39	16	0.33	5.33	11	0.27	2.97	4	0.10	0.38	13	0.32	4.21	3	0.27	0.82
Rec 09	2	0.21	0.42	17	0.27	4.64	16	0.52	8.25	7	0.29	2.03	22	0.31	6.74	4	0.36	1.45
Rec 23	11	0.42	4.58	11	0.40	4.37	8	0.27	2.18	1	0.35	0.35	15	0.40	6.00	2	0.20	0.41
Rec 24	4	0.41	1.64	23	0.27	6.14	25	0.35	8.79	1	0.05	0.05	24	0.31	7.54	19	0.40	7.61
Rec 25	8	0.39	3.11	12	0.32	3.85	21	0.42	8.90	1	0.06	0.06	12	0.42	5.07	3	0.41	1.22
Rec 27	3	0.20	0.61	3	0.22	0.66	23	0.27	6.23	1	0.21	0.21	8	0.49	3.91	3	0.19	0.58
Rec 28	5	0.30	1.49	15	0.37	5.53	10	0.27	2.71	2	0.16	0.32	18	0.33	5.94	9	0.69	6.23
Rec 29	2	0.77	1.54	3	0.42	1.25	3	0.34	1.02	-	-	-	2	0.46	0.92	2	0.50	1.01
Rec 30	11	0.43	4.73	12	0.50	6.04	20	0.40	7.99	2	0.56	1.12	6	0.16	0.94	2	0.42	0.83
Rec 31	1	0.12	0.12	11	0.33	3.61	37	0.36	13.34	2	0.36	0.73	28	0.23	6.45	19	0.43	8.09
All Recordings	110	0.31	34.55	379	0.30	115.51	396	0.34	133.46	60	0.28	16.96	520	0.30	154.50	205	0.33	68.09
