# Supplementary material for: Eye-tracking technology in identifying visualizers and verbalizers: data on eye-movement differences and detection accuracy
Source: Data Brief. 2019 Aug 29;26:104447. doi: 10.1016/j.dib.2019.104447 (PMC6811880; doi:10.1016/j.dib.2019.104447)
Supplement: Multimedia component 1 [file mmc1.zip › Data Data in Brief/3 raw data txt from Tobbi Eye-tracker/pic 2.txt]

	Fixation Duration_Test 4 Pictures_Page_4.png_pic 2_N	Fixation Duration_Test 4 Pictures_Page_4.png_pic 2_Mean	Fixation Duration_Test 4 Pictures_Page_4.png_pic 2_Sum	Fixation Duration_Test 4 Pictures_Page_4.png_pic1_N	Fixation Duration_Test 4 Pictures_Page_4.png_pic1_Mean	Fixation Duration_Test 4 Pictures_Page_4.png_pic1_Sum	Fixation Duration_Test 4 Pictures_Page_4.png_word all_N	Fixation Duration_Test 4 Pictures_Page_4.png_word all_Mean	Fixation Duration_Test 4 Pictures_Page_4.png_word all_Sum	Fixation Duration_Test 4 Pictures_Page_4.png_word success_N	Fixation Duration_Test 4 Pictures_Page_4.png_word success_Mean	Fixation Duration_Test 4 Pictures_Page_4.png_word success_Sum	Fixation Duration_Test 4 Pictures_Page_7.png_Dinasour pic_N	Fixation Duration_Test 4 Pictures_Page_7.png_Dinasour pic_Mean	Fixation Duration_Test 4 Pictures_Page_7.png_Dinasour pic_Sum	Fixation Duration_Test 4 Pictures_Page_7.png_Dinasour word_N	Fixation Duration_Test 4 Pictures_Page_7.png_Dinasour word_Mean	Fixation Duration_Test 4 Pictures_Page_7.png_Dinasour word_Sum
Rec 24	4	0.41	1.64	23	0.27	6.14	25	0.35	8.79	1	0.05	0.05	24	0.31	7.54	19	0.40	7.61
Rec 25	8	0.39	3.11	12	0.32	3.85	21	0.42	8.90	1	0.06	0.06	12	0.42	5.07	3	0.41	1.22
Rec 27	3	0.20	0.61	3	0.22	0.66	23	0.27	6.23	1	0.21	0.21	8	0.49	3.91	3	0.19	0.58
Rec 28	5	0.30	1.49	15	0.37	5.53	10	0.27	2.71	2	0.16	0.32	18	0.33	5.94	9	0.69	6.23
Rec 29	2	0.77	1.54	3	0.42	1.25	3	0.34	1.02	-	-	-	2	0.46	0.92	2	0.50	1.01
Rec 30	11	0.43	4.73	12	0.50	6.04	20	0.40	7.99	2	0.56	1.12	6	0.16	0.94	2	0.42	0.83
Rec 31	1	0.12	0.12	11	0.33	3.61	37	0.36	13.34	2	0.36	0.73	28	0.23	6.45	19	0.43	8.09
All Recordings	34	0.39	13.24	79	0.34	27.06	139	0.35	48.98	9	0.28	2.49	98	0.31	30.78	57	0.45	25.57
