# Supplementary material for: Eye-tracking technology in identifying visualizers and verbalizers: data on eye-movement differences and detection accuracy
Source: Data Brief. 2019 Aug 29;26:104447. doi: 10.1016/j.dib.2019.104447 (PMC6811880; doi:10.1016/j.dib.2019.104447)
Supplement: Multimedia component 1 [file mmc1.zip › Data Data in Brief/5 Original Data.xlsx]

## Sheet: Number
	Visual	Verbal		total
1	3	8		11
2	6	5		11
3	6	5		11
4	7	4		11
5	7	4		11
6	10	1		11
7	11	0		11
8	11	0		11
9	9	2		11
10	2	9		11
11	4	7		11
12	5	6		11
13	3	8		11
14	10	1		11
15	7	4		11
16	7	4		11
17	3	8		11
18	9	2		11
19	9	2		11
20	3	8		11
21	1	10		11
22	10	1		11

## Sheet: Type results
Learning styles
Visual	Verbal
7	21
8	10
22	17
6	1
14	13
19	20
18	11
9	12
16
15
4
5
2
3
Not-significant participants
Visual	Verbal
2	12
3

## Sheet: Data in general
Data for Visual/Textual
		Fixation Duration
	Definition		News		Pic iceberg		Pic dragon
	pic	word	Pic	word	pic	word	Pic	word
1	3.62	25.54	8.66	14.54	3.44	7.49	3.69	2.93
2	6.75	10.42	8.39	19.4	1.78	5.15	5.29	2.54
3	3.54	38.77	4.8	21.05	2.58	1.67	6.45	2.51
4	1.77	19.59	16.77	7.84	2.05	8.7	4.81	0.32
5	2.29	16.37	13.61	15.12	3.32	1.27	9.67	3.02
6	2.38	10.15	9.05	19.41	4.31	3.71	5.92	1.32
7	6.87	26.83	14.45	23.12	8.66	6.09	6.51	3.34
8	1.93	17.55	11.4	7.67	5.04	2.97	4.21	0.82
9	2.99	25.41	14.78	22.04	7.28	8.25	6.74	1.45
10	1.47	10.77	11.29	4.28	4.85	3.41	3.96	1.59
11	1	16.27	24.02	26.98	10.71	3.16	6.66	2.56
12	0.82	20.02	14.2	26.07	3.1	0.81	2.98	0.19
13	0.73	21.66	16.62	20.08	11.04	8.7	7.36	2.76
14	1.45	16.64	2.73	14.04	1.22	0	1.92	0.05
15	3.44	15.59	7.83	11.99	6.71	5.27	2.85	2.71
16	1.97	33.09	5.87	29.62	12.39	1.88	7.82	2.11
17	1.56	12.87	7.04	30.86	6.8	7.81	6.45	3.5
18	1.87	22.96	5.91	6.57	0.7	0	1.12	1.17
19	1.13	39.42	21.26	49.42	9.54	1.81	7.97	3.04
20	3.29	14.89	11.07	8.98	1.06	1.92	3.68	0.75
21	2.7	10.27	14.71	7.23	3.41	0.47	5.49	0.92
22	11.8	21.33	18.48	4.28	4.71	0.91	3.39	1.14

## Sheet: Test 1 Definition
Fixation Duration- Definiton
	Instruction			Picture			Word
	N	Mean (second)	Sum (secondes)	N	Mean (second)	Sum (secondes)	N	Mean (second)	Sum (secondes)
Rec 01	1	0.45	0.45	17	0.21	3.62	65	0.39	25.54
Rec 02	7	0.28	1.95	27	0.25	6.75	46	0.23	10.42
Rec 03	22	0.22	4.75	17	0.21	3.54	122	0.32	38.77
Rec 04	12	0.26	3.1	10	0.18	1.77	66	0.3	19.59
Rec 05	5	0.22	1.12	7	0.33	2.29	65	0.25	16.37
Rec 06	1	0.19	0.19	11	0.22	2.38	44	0.23	10.15
Rec 07	6	0.25	1.49	23	0.3	6.87	99	0.27	26.83
Rec 08	5	0.08	0.42	10	0.19	1.93	64	0.27	17.55
Rec 09	4	0.21	0.84	16	0.19	2.99	83	0.31	25.41
Rec 10	5	0.36	1.79	9	0.16	1.47	33	0.33	10.77
Rec 11	10	0.23	2.29	4	0.25	1	49	0.33	16.27
Rec 12	7	0.18	1.28	5	0.16	0.82	69	0.29	20.02
Rec 13	11	0.34	3.76	3	0.24	0.73	52	0.42	21.66
Rec 14	10	0.25	2.54	4	0.36	1.45	56	0.3	16.64
Rec 15	1	0.17	0.17	16	0.21	3.44	64	0.24	15.59
Rec 16	2	0.23	0.46	10	0.2	1.97	117	0.28	33.09
Rec 17	18	0.22	3.91	9	0.17	1.56	77	0.17	12.87
Rec 18	17	0.22	3.81	7	0.27	1.87	90	0.26	22.96
Rec 19	22	0.31	6.84	5	0.23	1.13	92	0.43	39.42
Rec 20	3	0.34	1.02	13	0.25	3.29	50	0.3	14.89
Rec 21	15	0.27	4.03	10	0.27	2.7	38	0.27	10.27
Rec 22	0	0	0	34	0.35	11.8	58	0.37	21.33
All Recordings	184	0.25	46.2	267	0.24	65.36	1499	0.3	446.41

## Sheet: Test 2 News
Fixation Duration-News
	News pic 1			News pic 2			News word 1			News word 2
	N	Mean (second)	Sum (secondes)	N	Mean (second)	Sum (secondes)	N	Mean (second)	Sum (secondes)	N	Mean (second)	Sum (secondes)		pic total	word total
Rec 01	8	0.26	2.12	23	0.28	6.54	18	0.37	6.75	17	0.46	7.79		8.66	14.54
Rec 02	8	0.21	1.7	23	0.29	6.69	44	0.27	11.96	22	0.34	7.44		8.39	19.4
Rec 03	6	0.27	1.61	10	0.32	3.19	38	0.35	13.3	27	0.29	7.75		4.8	21.05
Rec 04	27	0.23	6.14	33	0.32	10.63	22	0.36	7.84	0	0	0		16.77	7.84
Rec 05	3	0.14	0.42	48	0.27	13.19	18	0.34	6.14	26	0.35	8.98		13.61	15.12
Rec 06	22	0.23	5.15	18	0.22	3.9	58	0.24	14.05	20	0.27	5.36		9.05	19.41
Rec 07	2	0.21	0.42	54	0.26	14.03	25	0.25	6.32	57	0.29	16.8		14.45	23.12
Rec 08	3	0.19	0.57	34	0.32	10.83	14	0.33	4.68	6	0.5	2.99		11.4	7.67
Rec 09	8	0.3	2.43	38	0.32	12.35	40	0.31	12.57	28	0.34	9.47		14.78	22.04
Rec 10	5	0.38	1.92	26	0.36	9.37	10	0.33	3.32	6	0.16	0.96		11.29	4.28
Rec 11	10	0.2	2.03	62	0.35	21.99	57	0.26	14.73	39	0.31	12.25		24.02	26.98
Rec 12	8	0.53	4.22	33	0.3	9.98	43	0.29	12.64	48	0.28	13.43		14.2	26.07
Rec 13	20	0.25	4.91	43	0.27	11.71	46	0.27	12.19	19	0.42	7.89		16.62	20.08
Rec 14	3	0.2	0.61	10	0.21	2.12	26	0.37	9.69	18	0.24	4.35		2.73	14.04
Rec 15	8	0.23	1.84	25	0.24	5.99	11	0.26	2.86	31	0.29	9.13		7.83	11.99
Rec 16	0	0	0	21	0.28	5.87	24	0.37	8.93	56	0.37	20.69		5.87	29.62
Rec 17	1	0.14	0.14	24	0.29	6.9	36	0.39	14.2	59	0.28	16.66		7.04	30.86
Rec 18	11	0.26	2.88	10	0.3	3.03	14	0.37	5.23	5	0.27	1.34		5.91	6.57
Rec 19	19	0.28	5.24	35	0.46	16.02	48	0.45	21.67	58	0.48	27.75		21.26	49.42
Rec 20	10	0.26	2.57	31	0.27	8.5	10	0.31	3.1	19	0.31	5.88		11.07	8.98
Rec 21	11	0.18	1.96	38	0.34	12.75	21	0.3	6.25	3	0.33	0.98		14.71	7.23
Rec 22	1	0.34	0.34	55	0.33	18.14	6	0.4	2.41	8	0.23	1.87		18.48	4.28
All Recordings	194	0.25	49.21	694	0.31	213.71	629	0.32	200.83	572	0.33	189.75

## Sheet: Test 3 Image-dino
Visit Duration															Fixation Count							Fixation Duration
	test 4-1 Pic			Test4-1 Word			test 4-2 Pic			Test4-2 Word						1-pic	1-word	2-pic	2-word				test 4-1 Pic			Test4-1 Word
	N	Mean (second)	Sum (secondes)	N	Mean (second)	Sum (secondes)	N	Mean (second)	Sum (secondes)	N	Mean (second)	Sum (secondes)				count	count	count	count				N	Mean (second)	Sum (secondes)	N	Mean (second)	Sum (secondes)
Rec 01	7	0.49	3.44	7	1.07	7.49	6	0.64	3.86	5	0.59	2.93			Rec 01	12	20	15	6			Rec 01	12	0.29	3.44	20	0.37	7.49
Rec 02	4	0.44	1.78	4	1.32	5.28	9	0.6	5.4	6	0.42	2.54			Rec 02	8	12	17	8			Rec 02	8	0.22	1.78	12	0.43	5.15
Rec 03	6	0.43	2.58	4	0.42	1.67	11	0.6	6.57	10	0.25	2.51			Rec 03	14	5	24	12			Rec 03	14	0.18	2.58	5	0.33	1.67
Rec 04	6	0.34	2.05	5	1.79	8.93	4	1.2	4.81	1	0.32	0.32			Rec 04	8	15	9	1			Rec 04	8	0.26	2.05	15	0.58	8.7
Rec 05	7	0.49	3.44	5	0.25	1.27	18	0.55	9.92	10	0.3	3.02			Rec 05	12	5	38	12			Rec 05	12	0.28	3.32	5	0.25	1.27
Rec 06	7	0.7	4.9	6	0.62	3.71	9	0.66	5.92	3	0.44	1.32			Rec 06	21	17	38	7			Rec 06	21	0.21	4.31	17	0.22	3.71
Rec 07	12	0.82	9.9	10	0.62	6.22	13	0.51	6.64	9	0.38	3.46			Rec 07	33	22	24	13			Rec 07	33	0.26	8.66	22	0.28	6.09
Rec 08	9	0.63	5.7	7	0.51	3.57	4	1.48	5.93	2	0.41	0.82			Rec 08	19	11	13	3			Rec 08	19	0.27	5.04	11	0.27	2.97
Rec 09	10	0.75	7.54	12	0.69	8.25	7	0.96	6.74	4	0.36	1.45			Rec 09	26	16	22	4			Rec 09	26	0.28	7.28	16	0.52	8.25
Rec 10	5	0.97	4.85	4	0.85	3.41	6	0.66	3.96	4	0.4	1.59			Rec 10	11	7	14	5			Rec 10	11	0.44	4.85	7	0.49	3.41
Rec 11	5	2.34	11.71	5	0.63	3.16	14	0.51	7.13	7	0.37	2.56			Rec 11	28	12	24	9			Rec 11	28	0.38	10.71	12	0.26	3.16
Rec 12	4	0.81	3.22	3	0.27	0.81	3	0.99	2.98	2	0.1	0.19			Rec 12	8	4	9	2			Rec 12	8	0.39	3.1	4	0.2	0.81
Rec 13	17	0.69	11.75	18	0.56	10.06	10	0.74	7.36	7	0.39	2.76			Rec 13	43	29	21	8			Rec 13	43	0.26	11.04	29	0.3	8.7
Rec 14	1	2.55	2.55	-	-	-	2	1.01	2.02	1	0.05	0.05			Rec 14	7	-	6	1			Rec 14	7	0.17	1.22	-	-	-
Rec 15	11	0.61	6.71	11	0.48	5.27	3	1.24	3.71	6	0.45	2.71			Rec 15	22	20	14	8			Rec 15	22	0.3	6.71	20	0.26	5.27
Rec 16	6	2.72	16.29	5	0.38	1.88	11	0.74	8.1	5	0.42	2.11			Rec 16	42	8	18	8			Rec 16	42	0.3	12.39	8	0.24	1.88
Rec 17	13	0.52	6.8	11	0.71	7.81	14	0.46	6.45	6	0.58	3.5			Rec 17	23	22	25	9			Rec 17	23	0.3	6.8	22	0.36	7.81
Rec 18	1	0.7	0.7	-	-	-	3	0.37	1.12	5	0.23	1.17			Rec 18	3	-	4	5			Rec 18	3	0.23	0.7	-	-	-
Rec 19	8	1.5	11.97	5	0.36	1.81	7	1.14	7.97	4	1.67	6.7			Rec 19	27	5	20	9			Rec 19	27	0.35	9.54	5	0.36	1.81
Rec 20	2	0.53	1.06	2	1.52	3.04	5	1.08	5.4	2	0.37	0.75			Rec 20	5	7	15	2			Rec 20	5	0.21	1.06	7	0.27	1.92
Rec 21	3	1.22	3.65	2	0.23	0.47	6	0.96	5.75	2	0.46	0.92			Rec 21	10	2	16	3			Rec 21	10	0.34	3.41	2	0.23	0.47
Rec 22	9	0.57	5.1	6	0.15	0.91	5	0.68	3.39	4	0.29	1.14			Rec 22	27	6	8	4			Rec 22	27	0.17	4.71	6	0.15	0.91
All Recordings	153	0.83	127.69	132	0.64	84.99	170	0.71	121.14	105	0.42	44.52				sum	sum	sum	sum			All Recordings	409	0.28	114.7	245	0.33	81.43
															All Recordings	409	245	394	139
																mean	mean	mean	mean
																18.59	12.25	17.91	6.32

## Sheet: Test 4 Image-iceberg
Fixation duration
test 4-2 Pic			Test4-2 Word
N	Mean (second)	Sum (secondes)	N	Mean (second)	Sum (secondes)
15	0.25	3.69	6	0.49	2.93
17	0.31	5.29	8	0.32	2.54
24	0.27	6.45	12	0.21	2.51
9	0.53	4.81	1	0.32	0.32
38	0.25	9.67	12	0.25	3.02
38	0.16	5.92	7	0.19	1.32
24	0.27	6.51	13	0.26	3.34
13	0.32	4.21	3	0.27	0.82
22	0.31	6.74	4	0.36	1.45
14	0.28	3.96	5	0.32	1.59
24	0.28	6.66	9	0.28	2.56
9	0.33	2.98	2	0.1	0.19
21	0.35	7.36	8	0.35	2.76
6	0.32	1.92	1	0.05	0.05
14	0.2	2.85	8	0.34	2.71
18	0.43	7.82	8	0.26	2.11
25	0.26	6.45	9	0.39	3.5
4	0.28	1.12	5	0.23	1.17
20	0.4	7.97	9	0.34	3.04
15	0.25	3.68	2	0.37	0.75
16	0.34	5.49	3	0.31	0.92
8	0.42	3.39	4	0.29	1.14
394	0.29	114.94	139	0.29	40.75
