# Supplementary material for: Eye-tracking technology in identifying visualizers and verbalizers: data on eye-movement differences and detection accuracy
Source: Data Brief. 2019 Aug 29;26:104447. doi: 10.1016/j.dib.2019.104447 (PMC6811880; doi:10.1016/j.dib.2019.104447)
Supplement: Multimedia component 1 [file mmc1.zip › Data Data in Brief/6 Arranged Data VisualVerbal.xlsx]

## Sheet: Sheet1
			Defi						News						Pic Ice						Pic Dinor
			Pic			word			Pic			word			Pic			word			Pic			word
			N	Mean	Sum	N	Mean	Sum	N	Mean	Sum	N	Mean	Sum	N	Mean	Sum	N	Mean	Sum	N	Mean	Sum	N	Mean	Sum
	Visual
	Rec 02		27	0.25	6.75	46	0.23	10.42	31	0.270645	8.39	66	0.293939	19.4	4	0.44	1.78	4	1.32	5.28	9	0.6	5.4	6	0.42	2.54
	Rec 03		17	0.21	3.54	122	0.32	38.77	16	0.3	4.8	65	0.323846	21.05	6	0.43	2.58	4	0.42	1.67	11	0.6	6.57	10	0.25	2.51
	Rec 04		10	0.18	1.77	66	0.3	19.59	60	0.2795	16.77	22	0.356364	7.84	6	0.34	2.05	5	1.79	8.93	4	1.2	4.81	1	0.32	0.32
	Rec 05		7	0.33	2.29	65	0.25	16.37	51	0.266863	13.61	44	0.343636	15.12	7	0.49	3.44	5	0.25	1.27	18	0.55	9.92	10	0.3	3.02
	Rec 06		11	0.22	2.38	44	0.23	10.15	40	0.22625	9.05	78	0.248846	19.41	7	0.7	4.9	6	0.62	3.71	9	0.66	5.92	3	0.44	1.32
	Rec 07		23	0.3	6.87	99	0.27	26.83	56	0.258036	14.45	82	0.281951	23.12	12	0.82	9.9	10	0.62	6.22	13	0.51	6.64	9	0.38	3.46
	Rec 08		10	0.19	1.93	64	0.27	17.55	37	0.308108	11.4	20	0.3835	7.67	9	0.63	5.7	7	0.51	3.57	4	1.48	5.93	2	0.41	0.82
	Rec 09		16	0.19	2.99	83	0.31	25.41	46	0.321304	14.78	68	0.324118	22.04	10	0.75	7.54	12	0.69	8.25	7	0.96	6.74	4	0.36	1.45
	Rec 14		4	0.36	1.45	56	0.3	16.64	13	0.21	2.73	44	0.319091	14.04	1	2.55	2.55	0	0	0	2	1.01	2.02	1	0.05	0.05
	Rec 15		16	0.21	3.44	64	0.24	15.59	33	0.237273	7.83	42	0.285476	11.99	11	0.61	6.71	11	0.48	5.27	3	1.24	3.71	6	0.45	2.71
	Rec 16		10	0.2	1.97	117	0.28	33.09	21	0.279524	5.87	80	0.37025	29.62	6	2.72	16.29	5	0.38	1.88	11	0.74	8.1	5	0.42	2.11
	Rec 18		7	0.27	1.87	90	0.26	22.96	21	0.281429	5.91	19	0.345789	6.57	1	0.7	0.7	0	0	0	3	0.37	1.12	5	0.23	1.17
	Rec 19		5	0.23	1.13	92	0.43	39.42	54	0.393704	21.26	106	0.466226	49.42	8	1.5	11.97	5	0.36	1.81	7	1.14	7.97	4	1.67	6.7
	Rec 22		34	0.35	11.8	58	0.37	21.33	56	0.33	18.48	14	0.305714	4.28	9	0.57	5.1	6	0.15	0.91	5	0.68	3.39	4	0.29	1.14
	Verbal
	Rec 01		17	0.21	3.62	65	0.39	25.54	31	0.279355	8.66	35	0.415429	14.54	7	0.49	3.44	7	1.07	7.49	6	0.64	3.86	5	0.59	2.93
	Rec 10		9	0.16	1.47	33	0.33	10.77	31	0.364194	11.29	16	0.2675	4.28	5	0.97	4.85	4	0.85	3.41	6	0.66	3.96	4	0.4	1.59
	Rec 11		4	0.25	1	49	0.33	16.27	72	0.333611	24.02	96	0.281042	26.98	5	2.34	11.71	5	0.63	3.16	14	0.51	7.13	7	0.37	2.56
	Rec 12		5	0.16	0.82	69	0.29	20.02	41	0.346341	14.2	91	0.286484	26.07	4	0.81	3.22	3	0.27	0.81	3	0.99	2.98	2	0.1	0.19
	Rec 13		3	0.24	0.73	52	0.42	21.66	63	0.26381	16.62	65	0.308923	20.08	17	0.69	11.75	18	0.56	10.06	10	0.74	7.36	7	0.39	2.76
	Rec 17		9	0.17	1.56	77	0.17	12.87	25	0.2816	7.04	95	0.324842	30.86	13	0.52	6.8	11	0.71	7.81	14	0.46	6.45	6	0.58	3.5
	Rec 20		13	0.25	3.29	50	0.3	14.89	41	0.27	11.07	29	0.309655	8.98	2	0.53	1.06	2	1.52	3.04	5	1.08	5.4	2	0.37	0.75
	Rec 21		10	0.27	2.7	38	0.27	10.27	49	0.300204	14.71	24	0.30125	7.23	3	1.22	3.65	2	0.23	0.47	6	0.96	5.75	2	0.46	0.92
			Defi						News						Pic Ice						Pic Dinor
			Pic			word			Pic			word			Pic			word			Pic			word
			N	Mean	Sum	N	Mean	Sum	N	Mean	Sum	N	Mean	Sum	N	Mean	Sum	N	Mean	Sum	N	Mean	Sum	N	Mean	Sum
	Visual
	Rec 02		27	0.25	6.75	46	0.23	10.42	31	0.270645	8.39	66	0.293939	19.4	4	0.44	1.78	4	1.32	5.28	9	0.6	5.4	6	0.42	2.54
	Rec 04		10	0.18	1.77	66	0.3	19.59	60	0.2795	16.77	22	0.356364	7.84	6	0.34	2.05	5	1.79	8.93	4	1.2	4.81	1	0.32	0.32
	Rec 05		7	0.33	2.29	65	0.25	16.37	51	0.266863	13.61	44	0.343636	15.12	7	0.49	3.44	5	0.25	1.27	18	0.55	9.92	10	0.3	3.02
	Rec 06		11	0.22	2.38	44	0.23	10.15	40	0.22625	9.05	78	0.248846	19.41	7	0.7	4.9	6	0.62	3.71	9	0.66	5.92	3	0.44	1.32
	Rec 07		23	0.3	6.87	99	0.27	26.83	56	0.258036	14.45	82	0.281951	23.12	12	0.82	9.9	10	0.62	6.22	13	0.51	6.64	9	0.38	3.46
	Rec 08		10	0.19	1.93	64	0.27	17.55	37	0.308108	11.4	20	0.3835	7.67	9	0.63	5.7	7	0.51	3.57	4	1.48	5.93	2	0.41	0.82
	Rec 09		16	0.19	2.99	83	0.31	25.41	46	0.321304	14.78	68	0.324118	22.04	10	0.75	7.54	12	0.69	8.25	7	0.96	6.74	4	0.36	1.45
	Rec 14		4	0.36	1.45	56	0.3	16.64	13	0.21	2.73	44	0.319091	14.04	1	2.55	2.55	0	0	0	2	1.01	2.02	1	0.05	0.05
	Rec 15		16	0.21	3.44	64	0.24	15.59	33	0.237273	7.83	42	0.285476	11.99	11	0.61	6.71	11	0.48	5.27	3	1.24	3.71	6	0.45	2.71
	Rec 16		10	0.2	1.97	117	0.28	33.09	21	0.279524	5.87	80	0.37025	29.62	6	2.72	16.29	5	0.38	1.88	11	0.74	8.1	5	0.42	2.11
	Rec 18		7	0.27	1.87	90	0.26	22.96	21	0.281429	5.91	19	0.345789	6.57	1	0.7	0.7	0	0	0	3	0.37	1.12	5	0.23	1.17
	Rec 19		5	0.23	1.13	92	0.43	39.42	54	0.393704	21.26	106	0.466226	49.42	8	1.5	11.97	5	0.36	1.81	7	1.14	7.97	4	1.67	6.7
	Aver		12.1667	0.244167	2.90333	73.8333	0.280833	21.1683	38.5833	0.27772	11.0042	55.9167	0.334932	18.8533	6.83333	1.02083	6.1275	5.83333	0.585	3.84917	7.5	0.871667	5.69	4.66667	0.454167	2.13917
	Total		146	2.93	34.84	886	3.37	254.02	463	3.33263	132.05	671	4.01919	226.24	82	12.25	73.53	70	7.02	46.19	90	10.46	68.28	56	5.45	25.67
	Verbal
	Rec 01		17	0.21	3.62	65	0.39	25.54	31	0.279355	8.66	35	0.415429	14.54	7	0.49	3.44	7	1.07	7.49	6	0.64	3.86	5	0.59	2.93
	Rec 10		9	0.16	1.47	33	0.33	10.77	31	0.364194	11.29	16	0.2675	4.28	5	0.97	4.85	4	0.85	3.41	6	0.66	3.96	4	0.4	1.59
	Rec 11		4	0.25	1	49	0.33	16.27	72	0.333611	24.02	96	0.281042	26.98	5	2.34	11.71	5	0.63	3.16	14	0.51	7.13	7	0.37	2.56
	Rec 12		5	0.16	0.82	69	0.29	20.02	41	0.346341	14.2	91	0.286484	26.07	4	0.81	3.22	3	0.27	0.81	3	0.99	2.98	2	0.1	0.19
	Rec 13		3	0.24	0.73	52	0.42	21.66	63	0.26381	16.62	65	0.308923	20.08	17	0.69	11.75	18	0.56	10.06	10	0.74	7.36	7	0.39	2.76
	Rec 17		9	0.17	1.56	77	0.17	12.87	25	0.2816	7.04	95	0.324842	30.86	13	0.52	6.8	11	0.71	7.81	14	0.46	6.45	6	0.58	3.5
	Rec 20		13	0.25	3.29	50	0.3	14.89	41	0.27	11.07	29	0.309655	8.98	2	0.53	1.06	2	1.52	3.04	5	1.08	5.4	2	0.37	0.75
	Rec 21		10	0.27	2.7	38	0.27	10.27	49	0.300204	14.71	24	0.30125	7.23	3	1.22	3.65	2	0.23	0.47	6	0.96	5.75	2	0.46	0.92
	Aver		8.75	0.21375	1.89875	54.125	0.3125	16.5362	44.125	0.304889	13.4513	56.375	0.311891	17.3775	7	0.94625	5.81	6.5	0.73	4.53125	8	0.755	5.36125	4.375	0.4075	1.9
	Total		70	1.71	15.19	433	2.5	132.29	353	2.43911	107.61	451	2.49512	139.02	56	7.57	46.48	52	5.84	36.25	64	6.04	42.89	35	3.26	15.2
			Defi						News						Pic Ice						Pic Dinor
			Pic			word			Pic			word			Pic			word			Pic			word
	Average		N	Mean	Sum	N	Mean	Sum	N	Mean	Sum	N	Mean	Sum	N	Mean	Sum	N	Mean	Sum	N	Mean	Sum	N	Mean	Sum
	Visual		12.1667	0.244167	2.90333	73.8333	0.280833	21.1683	38.5833	0.27772	11.0042	55.9167	0.334932	18.8533	6.83333	1.02083	6.1275	5.83333	0.585	3.84917	7.5	0.871667	5.69	4.66667	0.454167	2.13917
	Verbal		14.6288	0.352538	3.19837	90.3598	0.508485	27.4804	71.7008	0.49644	21.7887	92.2083	0.512461	28.5701	11.4394	1.55519	9.53614	10.5758	1.18136	7.35277	13.0455	1.24606	8.80284	7.18561	0.671061	3.13083
	Average		12.1364	0.236364	2.97136	68.1364	0.298182	20.2914	40.3636	0.290989	11.9518	54.5909	0.324721	17.7541	6.95455	0.946364	5.80409	6	0.610455	3.86455	7.72727	0.808182	5.50591	4.77273	0.420455	2.02364
	total
	visual		146	2.93	34.84	886	3.37	254.02	463	3.33263	132.05	671	4.01919	226.24	82	12.25	73.53	70	7.02	46.19	90	10.46	68.28	56	5.45	25.67
	verbal		70	1.71	15.19	433	2.5	132.29	353	2.43911	107.61	451	2.49512	139.02	56	7.57	46.48	52	5.84	36.25	64	6.04	42.89	35	3.26	15.2
	total		355.712	8.10462	81.0938	2343.15	10.7227	700.423	1457.99	10.5223	437.558	2038.42	11.6859	673.544	241.106	36.8531	223.051	212.742	22.5214	141.962	275.045	28.5344	196.794	160.894	16.2769	75.3592
	Category	Documents	Visual AOIs			Verbal AOIs
			Fixation count (n)	Mean (s)	Fixation Duration (s)	Fixation count (n)	Mean (s)	Fixation Duration (s)
	Visualizer	Doc 1	12.1667	0.244167	2.90333	73.8333	0.280833	21.1683
		Doc 2	38.5833	0.27772	11.0042	55.9167	0.334932	18.8533
		Doc 3	7.5	0.871667	5.69	4.66667	0.454167	2.13917
		Doc 4	6.83333	1.02083	6.1275	5.83333	0.585	3.84917
		Average	16.2708	0.603597	6.43125	35.0625	0.413733	11.5025
	Verbalizer	Doc 1	38.5833	0.27772	11.0042	55.9167	0.334932	18.8533
		Doc 2	71.7008	0.49644	21.7887	92.2083	0.512461	28.5701
		Doc 3	13.0455	1.24606	8.80284	7.18561	0.671061	3.13083
		Doc 4	11.4394	1.55519	9.53614	10.5758	1.18136	7.35277
		Average	33.6922	0.893852	12.783	41.4716	0.674954	14.4768
	Calculation	Visual AOI	Verbal AOI	Diff	Calculation	Visual AOI	Verbal AOI	Diff
Visualizer	Fixation count (n)	16.27	33.69	-17.42	Fixation count (n)	6.83	11.44	-4.61
	Fixation Duration (s)	6.43	12.78	-6.35	Fixation Duration (s)	6.13	9.54	-3.41
	Mean (s)	0.6	0.89	-0.29	Mean (s)	1.02	1.56	-0.54
Verbalizer	Fixation count (n)	35.06	41.47	-6.41	Fixation count (n)	5.83	10.58	-4.75
	Fixation Duration (s)	11.5	14.48	-2.98	Fixation Duration (s)	3.85	7.35	-3.5
	Mean (s)	0.41	0.67	-0.26	Mean (s)	0.59	1.18	-0.59
